# Supplementary material for: E90 subunit vaccine protects mice from Zika virus infection and microcephaly
Source: Acta Neuropathol Commun. 2018 Aug 10;6:77. doi: 10.1186/s40478-018-0572-7 (PMC6086021; doi:10.1186/s40478-018-0572-7)
Supplement: Supplementary file 1 — Supplemental experimental materials. (XLSX 10 kb) [file 40478_2018_572_MOESM1_ESM.xlsx]

## Sheet: Sheet1
Article title	E90 Vaccine Protects against Zika Infection and Microcephaly in Mouse Models
Journal	Acta Neuropathologica Communications
Author	Xingliang Zhu, Chunfeng Li, Shabbir Khan Afridi, Shulong Zu, Jesse W. Xu, Heng Yang, Genhong Cheng, Zhiheng Xu
Corresponding author	zhxu@genetics.ac.cn (Z.X.); gcheng@mednet.ucla.edu (G.C.)
REAGENT or RESOURCE	SOURCE	IDENTIFIER
ZIKV serum	Gift from Dr.Fu-chun Zhang	N/A
Anti-active Caspase-3 antibody	Abcam	ab2302
Anti-Histone H3 (phospho S28) antibody	Abcam	ab10543
Anti-SOX2 antibody	Abcam	ab97959
Anti-Tbr2 Antibody	Millipore	ab15894
Anti-NeuN antibody	Abcam	ab104224
Anti-Tbr1 antibody	Abcam	ab31940
Polyclonal Rabbit Anti-Glial Fibrillary Acidic Protein	DAKO	Z0334
Anti-CD68 antibody	Abcam	ab125212
Anti-iba1 antibody	Abcam	ab5076
Rabbit anti-S100 beta	DAKO	A5110
Anti-Myelin Basic Protein antibody	Abcam	ab62631
Virus Strains
ZIKV strain GZ01	Qin laboratory	GenBank: KU820898
ZIKV strain FSS13025	Qin laboratory	Genbank: JN860885
Chemicals, Peptides
DAPI (4’, 6-diamidino-2-phenylindole)	Invitrogen	D1306
Toluidine blue O	Sangon Biotech	B326BA0363
PBS buffer	Xu lab	N/A
2, 2, 2 - Tribromoethanol	Sigma	MKBZ3419V
Ethanol	Beijing Chemical Works	CAS: 64-17-5
Xylene	Sinopharm Chemical Reagent Co., Ltd	10023418
Neutral balsam	Solarbio	G8590
Adjuvant AddaVaxTM	InvivoGen	Vac-adx-10
E90	Sangon Biotech
Critical Commercial Assays
EasyPure Viral DNA/RNA Kit	TransGen Biotech, Beijing	ER201-01
Experimental Models: Organisms/Strains
CD-1	Charles River
Oligonucleotides	Sangon Biotech
ZIKV_F	GGTCAGCGTCCTCTCTAATAAACG
ZIKV_R	GCACCCTAGTGTCCACTTTTTCC
ZIKV_Probe	FAM-AGCCATGACCGACACCACACCGT-BQ1
